# Supplementary material for: Accessory Mental Foramina in Dry Mandibles: An Observational Study Along with Systematic Review and Meta-Analysis
Source: Dent J (Basel). 2025 Feb 22;13(3):94. doi: 10.3390/dj13030094 (PMC11941353; doi:10.3390/dj13030094)
Supplement: Supplementary file 1 [file dentistry-13-00094-s001.zip]

Archive with 1 entries (1 files):
- dentistry-3449444-supplementary.pdf
